# Supplementary material for: Unequal Recombination and Evolution of the Mating-Type (MAT) Loci in the Pathogenic Fungus Grosmannia clavigera and Relatives
Source: G3 (Bethesda). 2013 Mar 1;3(3):465–80. doi: 10.1534/g3.112.004986 (PMC3583454; doi:10.1534/g3.112.004986)
Supplement: Supporting Information [file supp_3.3.465_TableS1.xls]

## Sheet: Sheet1
Supplementary Table 1. List of sequencing primers used in primer walking
Primer code	Sequence	Number of bp	Sequencing samples
TSUCLE01-001F	TTGTTGTTTGATTTGTGTCG	20	SL-KW1407
TSUCLE01-002R	GTCGCTGACAAAATCCTG	18	SL-KW1407
TSUCLE01-003F	GCATACGAGGTCAAGGTG	18	B101
TSUCLE01-004F	ATTCCAACAGCAATATGGAG	20	BW28
TSUCLE01-006F	CAGGTCGAATCAGTTTGTTC	20	SS86,SS88,SS274,SS278,SS394,SS403,B13
TSUCLE01-007R	GAACACGCTGATCGAGAC	18	SS86,SS88,SS274,SS278,SS394,SS403,B13
TSUCLE01-008F	ATATACGGCGTCAAAGTGAG	20	B101
TSUCLE01-009F	TGAGCCGGAAGTAAGTAAAG	20	BW28
TSUCLE01-011F	ACAATAAGAGAGACGCGAAG	20	SS86,SS88,SS274,SS278,SS394,SS403,B13
TSUCLE01-012F	AGAAGACGATGAAAATGACG	20	SS86,SS88,SS274,SS278,SS394,SS403,B13
TSUCLE01-013R	CATCACCTTGTCACTTCCTG	20	SS86,SS88,SS274,SS278,SS394,SS403,B13
TSUCLE01-014R	CACGCTGTGCTGTCTGG	17	SS86,SS88,SS274,SS278,SS394,SS403,B13
TSUCLE01-015F	CATGTGTCGTAGAGTTCGTTC	21	SS86,SS88,SS274,SS278,SS394,SS403,B13
TSUCLE01-016F	GTACTGTCCTTGTCCTGTCC	20	B101
TSUCLE01-017F	ATGATCCTTCACCAACCAC	19	BW28
TSUCLE01-019R	TGGCTCGCATTAAATACTTG	20	B10
TSUCLE01-020F	ATCAGATAGTGGAGGTCGTC	20	B101
TSUCLE01-022F	CAGCCTTGTGATTATCCTTG	20	SS86
TSUCLE01-023F	ATAGAGGATGCAGCAATCG	19	SS88
TSUCLE01-024F	GGCGAGTGCATACATATTTC	20	SS274
TSUCLE01-025F	CAGTGGTGCAATTTGTAAAC	20	SS278
TSUCLE01-026F	GATCCTTGCGATACAGAATG	20	SS394
TSUCLE01-027F	ATAGAGGATGCAGCAATCG	19	SS403
TSUCLE01-028F	GGCGAGTGCATACATATTTC	20	B13
TSUCLE01-029F	GCCATGTCCATTTCGTG	17	SS86,SS88,SS274,SS278,SS394,SS403,B13
TSUCLE01-030R	ACACAGGAGGGTCTGGAG	18	SS471
TSUCLE01-031R	GATGGAGCAACACATGG	17	SS471
TSUCLE01-033R	TTGGAAGGACGTGTTTTG	18	SS86,SS88,SS274,SS278,SS394,SS403,B13
TSUCLE01-034F	TATCAGGACGGTTTTGGTAG	20	B13
TSUCLE01-035F	CTATTTAAGGGATGGTCGAG	20	SS274
TSUCLE01-036F	GACATTGCTAAAGGACTTCG	20	SS278
TSUCLE01-037F	TTTCATAAGGGACCGAATAC	20	SS403
TSUCLE01-038F	ACATCCGTAACAACGGTAAG	20	BW28
TSUCLE01-039F	CATGCTGATGTTGAAAATTG	20	SS86
TSUCLE01-040F	CATGCTGATGTTGAAAATTG	20	SS394
TSUCLE01-041R	GCCTTTCCTTCTTCATTCTAC	21	SS86,SS88,SS274,SS278,SS394,SS403,B13
TSUCLE01-043F	CTTCAAGGAAGTCAACAAGG	20	B13
TSUCLE01-044F	TGGGTGTGTGTATGAAATTG	20	BW28
TSUCLE01-045F	GAAGATCAGATGGGCAAG	18	SS86
TSUCLE01-046F	TTAGATATAGCGGGAACTCG	20	SS278
TSUCLE01-047F	GTGACAGTATCGAGCATCC	19	SS394
TSUCLE01-048F	AATGTAGCCCCCACGAG	17	SS403
TSUCLE01-049R	CACCTGCTCACCATCAC	17	SS471
TSUCLE01-050F	CAATTCCACGTCTTTAGCAG	20	SS86
TSUCLE01-051F	TTTCATAAGGGACCGACTAC	20	SS88
TSUCLE01-052F	CGGCTGTATTTGAGCAC	17	SS274
TSUCLE01-053F	TGTGGAATGTTGACCCTTAC	20	SS278
TSUCLE01-054F	ACAGCATCATCACTATGGAG	20	SS394
TSUCLE01-055F	GATTCATGCCTCTTTTTCAC	20	SS403
TSUCLE01-056F	GTCTTCAGGCAACGTGTC	18	B13
TSUCLE01-057F	ATCTTTCGCCAGTTTCTATG	20	SS419
TSUCLE01-058R	GGAGACGGCCAGCAAAG	17	SS419
TSUCLE01-059F	CAGTGGTGCAATTTGTAAAC	20	B101,BW28
TSUCLE01-060R	AGGCTTCATCCTGACTACAG	20	SS86,SS274,SS394,B13
TSUCLE01-061R	CCTTTCCTCACTTTTCTTTTC	21	SS88,SS278,SS403
TSUCLE01-063F	GTTGAGGCATATTGAAGGAC	20	SS86
TSUCLE01-064F	TTAGATATAGCGGGAACTCG	20	SS88
TSUCLE01-065F	GTGATGGTGAGCAGCAG	17	SS274
TSUCLE01-066F	GCACCAAAGACAAAGAATG	19	SS278
TSUCLE01-067F	CTCAATCAATTACGTGCATC	20	SS394
TSUCLE01-068F	CTTGTGCTTGACGAGACC	18	SS403
TSUCLE01-069F	ACTCTGTCGTCGCAATAAG	19	B13
TSUCLE01-070F	CCC-CCC-AAT-ATG-GTA-CAA-	24	SS419
TSUCLE01-071R	TCAGTCGGTTTTCACATTG	19	SS419
TSUCLE01-072F	GATTCGTGTCAATGAAAAGC	20	B101,BW28
TSUCLE01-074R	CATGGTTAGAAAGGAGGAAC	20	SS86,SS274,SS394,B13
TSUCLE01-075R	ATACAAGAACCTGGCAGTTG	20	SS88,SS278,SS403
TSUCLE01-076F	ACTCAGCGTTCCACTGAC	18	SS471
TSUCLE01-077R	ACGAGGCGATCCTGGAC	17	SS471
TSUCLE01-081F	TTCTTAACAGCCTTGTGATG	20	T26
TSUCLE01-082R	ACAGCAGACGACGACAAG	18	T26
TSUCLE01-083F	AAAGTTCCTCCTTCCTAACC	20	SS419
TSUCLE01-084R	GGCATCGACTTTTCCAG	17	SS419
TSUCLE01-085R	CCCCTACTCTTCATCCTCTC	20	SS88,SS403
TSUCLE01-086R	GCCAAGAAGACTCAGTGATG	20	SS88,SS403
TSUCLE01-087F	GATCTCAGACGACCTACGAG	20	SS419
TSUCLE01-088R	CACAATGTTCTCCTTGTTGAC	21	SS419
TSUCLE01-089F	CAGCCTTGTGATTATCCTTG	20	HV7
TSUCLE01-090F	AGCCATTGTTTCAGACAGAC	20	HV18
TSUCLE01-091R	CGGCATTTTACAAGAAGAAC	20	HV7, HV18
TSUCLE01-092F	CATGCTGATGTTGAAAATTG	20	SS419
TSUCLE01-093R	GCCTTTCCTTCTTCATTCTAC	21	SS419
TSUCLE01-094F	TTTCATAAGGGACCGACTAC	20	HV18
TSUCLE01-095R	CCTTTCCTCACTTTTCTTTTC	21	HV18
TSUCLE01-096R	GGGCTCTCACTAAGGAAATG	20	SS419
TSUCLE01-097R	GTACACGGAGTAGGGGAAC	19	SS419
TSUCLE01-098F	CTGCCACATCGTTGGAC	17	SS419
TSUCLE01-100F	TTAGATATAGCGGGAACTCG	20	HV18
TSUCLE01-101R	TGGTGATGATGTGTTGTGTC	20	T26, SS471
TSUCLE01-102F	TGTTTTTATTGACACATCTTCC	22	T26, SS471
TSUCLE01-103F	ACGCCACCACCTCTCAC	17	SS403
TSUCLE01-104F	GCTTTCATCATTTCTCGAAC	20	HV18
TSUCLE01-105F	TCGTGCTTGACGAGACC	17	T26, SS471
TSUCLE01-106R	CACTCGTCCTAGCTGCTC	18	T26, SS471
TSUCLE01-107F	GCAAAGAGAACGAGTGAGAG	20	SS403
TSUCLE01-108F	CAATATGCCCACATACACAC	20	HV18
TSUCLE01-158F	ATCTTTCGCCAGTTTCTATG	20	T27
TSUCLE01-159R	CACAGGAGGGTCTGGAG	17	T27
TSUCLE01-160F	AGATGGTAGTCAGGTGTTGC	20	T27
TSUCLE01-161F	AATTAGACGATCCCAGAGG	19	T27
TSUCLE01-162R	CTCAGTCGTTTTTCACATTG	20	T27
TSUCLE01-163F	CTGGAAAAATAGGAGCTTTG	20	T27
TSUCLE01-164R	CTCTCACCTCTGCGTCTG	18	T27
TSUCLE01-165R	GTGAAATTGGAAGGTCCAG	19	T27
TSUCLE01-168F	GATAAAAAGCCGTGTGTAGG	20	Gr
TSUCLE01-169R	TACAAAGTGACTCGTGCTTG	20	Gr
TSUCLE01-170R	CGTACCAGGAAGAGTGAGG	19	Gr
TSUCLE01-171F	CCAGCTTGGAGTAGTCG	17	Gr
TSUCLE01-172R	AGCCACCTGACAGAACG	17	Llun UM1434
TSUCLE01-173F	CCAGCTTCGAGTAGTCCAC	19	Llun UM1434
TSUCLE01-174F	TTGTTGTTTGATTTGTGTCG	20	B3
TSUCLE01-175R	GAACGCAGGAGGGTCTG	17	B3
TSUCLE01-176F	CAATCACCGACGATAACAG	19	M6
TSUCLE01-177R	GAGGAGGAGGAGGAGGAG	18	M6
TSUCLE01-178R	GTAAAGTGGGCCGCTGAG	18	M6
TSUCLE01-179F	CCAGCTTGGAGTAGTCG	17	M6
TSUCLE01-180F	TTTTTCACGGAGAAGACG	18	M11
TSUCLE01-181R	GAGGAGGAGGAGGAGGAG	18	M11
TSUCLE01-182R	GTCTCAGCAGTTGCCTTG	18	M11
TSUCLE01-183F	CCAGCTTGGAGTAGTCG	17	M11
TSUCLE01-184F	GGATGAGAGCAATGGTAATG	20	LW CMW2096
TSUCLE01-185R	CATCACCTTGTCACTTCCTG	20	LW CMW2096
TSUCLE01-186F	ATGGCCTTATGAATTTTCTG	20	Gr
TSUCLE01-187R	GATGCACGTAACTGATTGTG	20	Gr
TSUCLE01-188F	CCATCTGGCTGCGGTAG	17	Llun UM1434
TSUCLE01-189R	GAACACGCTGATCGAGAC	18	Llun UM1434
TSUCLE01-190R	AACTTGTTCAGCGACTGC	18	Llun UM1434
TSUCLE01-191F	TGTTGTCGTGTTTTCAAATG	20	B3
TSUCLE01-192R	GGTGAAAGCAGAGAGGTAAG	20	B3
TSUCLE01-193F	ATGGCTTTGTCGTTGTAGAG	20	LW CMW2096 2095
TSUCLE01-194R	ATATCCGCCAGCACGTC	17	LW CMW2096
TSUCLE01-195F	ACATCCGTAACAACGGTAAG	20	M6
TSUCLE01-196R	CTACGTCCCAGCTATATTCC	20	M6
TSUCLE01-197R	GATCTGCTGCTCACCATC	20	M6
TSUCLE01-198F	TGTCGTCGTCTGCTGTC	17	M6
TSUCLE01-199F	AGATGGTAGTCAGGTGTTGC	20	M11
TSUCLE01-200R	ATCAGATAGTGGAGGTCGTC	20	M11
TSUCLE01-201F	GTGTTTTGCTCAACTGGAAC	20	B3
TSUCLE01-202R	GATCTGCTGCTCACCATC	18	B3
TSUCLE01-203F	CAACGAAAGAGAGGATGAAG	20	LW CMW2096
TSUCLE01-204R	AGTACAAATGTCTGGTCCTG	20	LW CMW2096
TSUCLE01-205F	AGCAGGATAACGAAAGAGAG	20	M6
TSUCLE01-206R	GCATTCTCAAAAGCAATCTG	20	M6
TSUCLE01-207R	ATACAGCTTCTGCACGAGTC	20	M6
TSUCLE01-208R	GTGACGACGGGAAACTG	17	M11
TSUCLE01-209F	CTTCGTTGTGGACCTGAG	18	Llun UM1434
TSUCLE01-210F	CATGCTGATGTTGAAAATTG	20	B3
TSUCLE01-211R	ATACAGCTTCTGCACGAGTC	20	B3
TSUCLE01-212R	TGTTTGGTAGCATTCTGTTG	20	LW CMW2096
TSUCLE01-213F	TATGGAATGAAGAGGACTCG	20	M6
TSUCLE01-214R	GATAGGAAAGCTCGTTGATG	20	M6
TSUCLE01-215R	GATAGGAAAGCTCGTTGATG	20	M11
TSUCLE01-216F	AAATTGTTGCTGTCATCGTC	20	M11
TSUCLE01-217R	CTACGTCCCAGCTATATTCC	20	M11
TSUCLE01-218R	AGCTTACCTCCATGTTTGTG	20	LW CMW2096
TSUCLE01-219R	ATAATCGTGGCACTCATACC	20	M11
TSUCLE01-220F	ACCTGGTACGGATGACG	17	M11
TSUCLE01-221R	GCATTCTCAAAAGCAATCTG	20	M11
TSUCLE01-222R	CGAAGTCCTTTAGCAATGTC	20	LW CMW2096
TSUCLE01-223R	TGATCGTGGCGTCCAAC	17	Llun UAMH9584
TSUCLE01-224F	CAAACAAAGTCGATTGCAC	19	Gh CMW185
TSUCLE01-225R	AGCTGGTGGCTGCGAGTC	18	Gh CMW185
TSUCLE01-226F	CCGCGCCCACCCAATGCGTACAT	23	Llun UAMH9584
TSUCLE01-227R	CGTTAATGATTTGACAGACG	20	Llun UAMH9584
TSUCLE01-228R	CAACCTGACGCTTGATCTC	19	Llun UAMH9584
TSUCLE01-229R	CAACATCACCTTGTCACTCC	20	Gh CMW185
TSUCLE01-230F	TCAAGTACGACGAGGATATG	20	Gh CMW185
TSUCLE01-231R	CTCGACAAAGTCGTAGCC	18	Llun UAMH9584
TSUCLE01-232R	ATGCAAAACAAATTCGACTG	20	Llun UAMH9584
TSUCLE01-233R	CCAGATCAAAGTCGTAGCC	19	Gh CMW185
TSUCLE01-234F	GATGGAGTCGGAAGAGATG	19	Gh CMW185
TSUCLE01-235R	CCGAGAGCACAAACGTC	17	Llun UAMH9584
TSUCLE01-236R	GACCGAAGCACAACTGG	17	Llun UAMH9584
TSUCLE01-236F	GTTGAGGTTCTTGTCGAGAG	20	UAMH 1363,4875
TSUCLE01-237F	GGTTTATCTATTTGGCTGTTTC	22	UAMH 4838,11059,4875,1363
TSUCLE01-238	GCCATCTTGTGATAGTGGAC	20	UAMH4838,11059
TSUCLE01-239	CACACCATCAAGCACAATC	19	UAMH4875,1363
TSUCLE01-240	GTGAGCAGGTGGAAAACAC	19	Ga AU98-Pr2-169
TSUCLE01-241	ATAACCCCCTCAAAAGAATG	20	Ga AU98-Pr2-169
TSUCLE01-242	CACTTGCATCACTATTCTCG	20	UAMH 1363,4875
TSUCLE01-243	AGTGGTGACTTCTCCCAAG	19	UAMH 1363,4875
TSUCLE01-244	CAGTTGAGCCTCTGTTTCAG	20	UAMH4838,11059
TSUCLE01-245	ATGATGACTGAGGAGTCGAG	20	UAMH4838,11059
TSUCLE01-246	AAAAGAGCAACAACAGCAC	19	UAMH4875,1363
TSUCLE01-247	AAGAGGCTGGAATGATTTG	19	UAMH4875,1363
TSUCLE01-248	CACATACACACAGCAGATGG	20	Ga CBS438.69
TSUCLE01-249	ATAACCCCCTCAAAAGAATG	20	Ga CBS438.69
TSUCLE01-250	CACACCAGAGCAGTGAATC	19	Ga CBS438.69
TSUCLE01-251	TGTACCTAAGCACGTCATCC	20	Ga CBS438.69
TSUCLE01-252	CCTACACACGGCTTTTTATC	20	SL-KW1436
TSUCLE01-253	CGCCACTGAACTTGCTC	17	Ga AU98-Pr2-169
TSUCLE01-254	CGGTAGACGTGGTCAAAC	18	UAMH4838,11059
TSUCLE01-255	TTGTACTCGTGATGACTTGC	20	UAMH4838,11059
TSUCLE01-256	CCTCACTCTTCCTGGTACG	19	Ga AU98-Pr2-169
TSUCLE01-257	ACACAGACACAGTGCATACG	20	Llun UM1434
TSUCLE01-258	GTCGTTTCCTCTGGACATC	19	Llun UM1434
TSUCLE01-259	CTTGCTGGCCGTCTCCAG	18	Llun UM1434
TSUCLE01-260	TATTGTTTCCATCTGTGAGG	20	Llun DAOM64706
TSUCLE01-261	TGAGACTAATCGCGGTAGAG	20	Llun DAOM64706
TSUCLE01-262	GGCGTGCCCTCCTCCTC	17	Gh CBS398.77
TSUCLE01-263	CAACATCACCTTGTCACTCC	20	Gh CBS398.77
TSUCLE01-264	GCCTTGCTGGCCGTCTC	17	Gh CBS398.77
TSUCLE01-265	AACTTTCAACAACGGATCTC	20	Gr
TSUCLE01-266	GTCTCAGCAGTTGCCTTG	18	Gr
TSUCLE01-267	CAGACCCTCCTGCGTTC	17	Gr
TSUCLE01-268	ATTATGTTGTCCGAGCCATC	20	Llun UM1434
TSUCLE01-269	GAAAGCCAGGTGAGATAGTC	20	Llun UM1434
TSUCLE01-270	TACTGACCAAAACAGAGACC	20	Llun DAOM64706
TSUCLE01-271	TAGATGTCGGCGAAGACG	18	Gh CBS398.77
TSUCLE01-272	AGGCTGACTTCGTCCTG	17	Gr
TSUCLE01-273	CATGTCTTCCGGCTCATTG	19	Llun UM1434
TSUCLE01-274	AAGGAGAAATAACTGCTGCC	20	Llun UM1434
TSUCLE01-275	AGAAAGATAACTGCTACCGTC	21	Llun DAOM64706
TSUCLE01-276	AAACGTCTGGTCCTGGC	17	Gh CBS398.77
TSUCLE01-277	GATCGTGCGTGAGAACC	17	Gr
TSUCLE01-278	GTGCAGAAGCTGTACTCG	18	Llun DAOM64706
TSUCLE01-279	TGTAAGGGTCAACATTCCAC	20	Gh CBS398.77
TSUCLE01-280	ACATCGAAAAGCCATGAAGG	20	Gr
TSUCLE01-281	GTTTGACGACCTGCACTAC	19	Llun DAOM64706
TSUCLE01-282	AGAGTCAGAAACTTGCATCC	20	Gh CBS398.77
TSUCLE01-283	TTTATCCCAGTATCAGCAGC	20	Gr
TSUCLE01-284	ATTATCTAGTCACATGGCCG	20	Llun UM1434
TSUCLE01-285	ACGACAATGCTAATTGCCAG	20	Llun DAOM64706
TSUCLE01-286	TATCGTCGGTATCTGGACTC	20	Gh CBS398.77
TSUCLE01-287	GATCATTTTCAACACTCCGC	20	Gr
TSUCLE01-288	CCCAGTTGGTGATGTTTCTC	20	Llun DAOM64706
